# Supplementary material for: Coral growth, retraction, defense, and regenerative strategies revealed by live microCT
Source: Sci Adv. 2026 May 27;12(22):eaee3183. doi: 10.1126/sciadv.aee3183 (PMC13215181; doi:10.1126/sciadv.aee3183)
Supplement: Supplementary file 2 — Movie S1 [file sciadv.aee3183_movie_s1.zip]

Archive with 1 entries (1 files):
- sciadv.aee3183_movie_s1.mp4
